# Supplementary material for: NtrC-dependent control of exopolysaccharide synthesis and motility in Burkholderia cenocepacia H111
Source: PLoS One. 2017 Jun 29;12(6):e0180362. doi: 10.1371/journal.pone.0180362 (PMC5491218; doi:10.1371/journal.pone.0180362)
Supplement: S2 Table — (XLSX) [file pone.0180362.s005.xlsx]

## Sheet: S2 Table
S2 Table. N source utilization of H111 wild-type and ntrC mutant strains assayed using Biolog PM3b plates,
determined by measuring the OD590 of each well after 24 hours incubation at 37°C.
		OD590 WT		OD590 ntrCmt
Substrate	Type	Average1	SD2	Average1	SD2
Ammonia	N-Source, inorganic	1.2102	0.00764999	1.2173	0.0214
Nitrite	N-Source, inorganic	1.1197	0.02415	0.677	0.0271
Nitrate	N-Source, inorganic	1.02445	0.035925	0.47265	0.03135
Urea	N-Source, other	1.1362	0.01625	0.539	0.0189
Biuret	N-Source, other	0.15275	0.003975	0.42085	0.00815
L-Alanine	N-Source, amino acid	1.4775	0.0182	1.1609	0.0043
L-Arginine	N-Source, amino acid	0.83265	0.035425	0.99005	0.00624999
L-Asparagine	N-Source, amino acid	1.32915	0.016225	1.3258	0.00410002
L-Aspartic acid	N-Source, amino acid	1.38765	0.014925	1.3244	0.0234
L-Cysteine	N-Source, amino acid	0.4296	0.00995	1.04195	0.01675
L-Glutamic acid	N-Source, amino acid	1.41845	0.013875	1.33645	0.03785
L-Glutamine	N-Source, amino acid	1.4438	0.03805	1.3138	0.0564
Glycine	N-Source, amino acid	1.3065	0.00465	1.03795	0.00545001
L-Histidine	N-Source, amino acid	1.4512	0.0339	1.2951	0.0159
L-Isoleucine	N-Source, amino acid	0.3843	0.00285	0.8098	0.0192
L-Leucine	N-Source, amino acid	0.3899	0.00205	0.6531	0.0398
L-Lysine	N-Source, amino acid	1.0503	0.0168	0.54935	0.03625
L-Methionine	N-Source, amino acid	0.11045	0.003525	0.497	0.0015
L-Phenylalanine	N-Source, amino acid	1.2213	0.01285	1.28395	0.00384998
L-Proline	N-Source, amino acid	1.44615	0.016575	1.2889	0.03
L-Serine	N-Source, amino acid	1.3694	0.01105	1.17665	0.02435
L-Threonine	N-Source, amino acid	0.8181	0.01605	1.0182	0.0147
L-Tryptophan	N-Source, amino acid	1.42885	0.00782499	1.2088	0.00169998
L-Tyrosine	N-Source, amino acid	1.27425	0.032825	1.25915	0.00994998
L-Valine	N-Source, amino acid	0.5787	0.01455	0.89335	0.02795
D-Alanine	N-Source, amino acid	1.4182	0.0303	1.20295	0.01745
D-Asparagine	N-Source, amino acid	1.32475	0.030175	1.08675	0.00674999
D-Aspartic acid	N-Source, amino acid	0.3346	0.0055	0.542	0.0223
D-Glutamic acid	N-Source, amino acid	0.34185	0.013825	0.4484	0.0024
D-Lysine	N-Source, amino acid	0.44625	0.005375	0.6669	0.0231
D-Serine	N-Source, amino acid	0.29905	0.000925004	0.4597	0.0033
D-Valine	N-Source, amino acid	0.42845	0.00342499	0.7903	0.00650001
L-Citrulline	N-Source, amino acid	1.41165	0.026775	0.60855	0.00235
L-Homoserine	N-Source, amino acid	1.04665	0.036275	0.7934	0.061
L-Ornithine	N-Source, amino acid	0.87645	0.028175	0.55185	0.00654998
N-Acetyl-L-Glutamic acid	N-Source, amino acid	0.2437	0.02865	0.459	0.00650001
N-Phthaloyl-L-Glutamic acid	N-Source, amino acid	0.81085	0.016275	0.4442	0.0025
L-Pyroglutamic acid	N-Source, amino acid	1.37295	0.027925	1.07775	0.00465
Hydroxylamine	N-Source, other	0.1284	0.0039	0.63385	0.06065
Methylamine	N-Source, other	0.15865	0.008175	0.4483	0.0036
N-Amylamine	N-Source, other	0.47345	0.001125	0.52305	0.01415
N-Butylamine	N-Source, other	0.3612	0.0048	0.48875	0.00145
Ethylamine	N-Source, other	0.167	0.0055	0.47235	0.00305
Ethanolamine	N-Source, other	1.3283	0.02565	1.0488	0.0219
Ethylenediamine	N-Source, other	0.1426	0.0017	0.4473	0.000799999
Putrescine	N-Source, other	0.8979	0.0438	0.5796	0.00740001
Agmatine	N-Source, other	1.633	0.0224	0.83945	0.02605
Histamine	N-Source, other	1.17015	0.18755	0.45565	0.01515
b-Phenylethylamine	N-Source, other	1.4593	0.0246	1.20585	0.00205004
Tyramine	N-Source, other	1.3984	0.01815	0.86425	0.02305
Acetamide	N-Source, other	1.3228	0.0229	0.5631	0.0173
Formamide	N-Source, other	0.35225	0.17385	0.47115	0.00535001
Glucuronamide	N-Source, other	1.3315	0.00995001	0.86075	0.00675002
DL-Lactamide	N-Source, other	1.1707	0.0331	0.534	0.00530002
D-Glucosamine	N-Source, other	0.17105	0.01115	0.38955	0.03185
D-Galactosamine	N-Source, other	1.29175	0.00152501	1.24425	0.00295001
D-Mannosamine	N-Source, other	0.30255	0.030575	0.5055	0.0791
N-Acetyl-D-Glucosamine	N-Source, other	1.12135	0.011125	1.20425	0.02435
N-Acetyl-D-Galactosamine	N-Source, other	0.1625	0.00185	0.41545	0.01045
N-Acetyl-D-Mannosamine	N-Source, other	0.87445	0.00687499	0.5701	0.0029
Adenine	N-Source, other	1.15525	0.011675	1.1071	0.0141
Adenosine	N-Source, other	1.0727	0.0125	0.7943	0.000200003
Cytidine	N-Source, other	0.4063	0.00135	0.4578	0.0081
Cytosine	N-Source, other	0.89795	0.025875	0.5663	0.00619999
Guanine	N-Source, other	1.61345	0.05075	1.2908	0.1184
Guanosine	N-Source, other	0.56485	0.008325	0.50605	0.000149995
Thymine	N-Source, other	0.5102	0.00605	0.4462	0.0051
Thymidine	N-Source, other	0.47555	0.004975	0.42505	0.01045
Uracil	N-Source, other	0.6637	0.0203	0.47315	0.01635
Uridine	N-Source, other	0.26295	0.023925	0.43845	0.00955001
Inosine	N-Source, other	0.45115	0.029725	0.499	0.0034
Xanthine	N-Source, other	1.2516	0.016	0.7065	0.0184
Xanthosine	N-Source, other	0.2353	0.0075	0.44945	0.00594999
Uric acid	N-Source, other	0.23255	0.003375	0.6718	0.00369999
Alloxan	N-Source, other	0.2944	0.02185	0.41425	0.06835
Allantoin	N-Source, other	1.3805	0.00354999	0.6787	0.0702
Parabanic acid	N-Source, other	1.4082	0.0316	0.39265	0.01345
DL-a-Amino-N-Butyric acid	N-Source, other	0.64295	0.023425	0.6522	0.026
g-Amino-N-Butyric acid	N-Source, other	1.52805	0.00852498	1.3374	0.0134
e-Amino-N-Caproic acid	N-Source, other	0.1418	0.0035	0.41165	0.02135
DL-a-Amino-Caprylic acid	N-Source, other	0.147	0.0054	0.08335	0.00405
d-Amino-N-Valeric acid	N-Source, other	0.464	0.03075	0.4361	0.0168
a-Amino-N-Valeric acid	N-Source, other	0.47285	0.006575	0.81485	0.04225
Ala-Asp	N-Source, peptide	0.8968	0.00685	0.7875	0.0059
Ala-Gln	N-Source, peptide	1.3988	0.01675	1.17875	0.01735
Ala-Glu	N-Source, peptide	0.8597	0.0069	0.80425	0.02775
Ala-Gly	N-Source, peptide	1.34495	0.024775	1.1061	0.0347
Ala-His	N-Source, peptide	1.52545	0.015975	1.28385	0.01005
Ala-Leu	N-Source, peptide	1.2041	0.02705	1.12625	0.01605
Ala-Thr	N-Source, peptide	1.2354	0.01495	1.0902	0.00729996
Gly-Asn	N-Source, peptide	1.3694	0.02185	1.20845	0.02505
Gly-Gln	N-Source, peptide	1.4112	0.01305	1.2937	0.0119
Gly-Glu	N-Source, peptide	0.37425	0.016475	0.65225	0.01375
Gly-Met	N-Source, peptide	0.921	0.00835	1.13455	0.03525
Met-Ala	N-Source, peptide	1.0033	0.00460002	1.0777	0.0158
1average of two independent biological replicates.
2standard deviation of the two independent biological replicates.
