# Supplementary material for: NtrC-dependent control of exopolysaccharide synthesis and motility in Burkholderia cenocepacia H111
Source: PLoS One. 2017 Jun 29;12(6):e0180362. doi: 10.1371/journal.pone.0180362 (PMC5491218; doi:10.1371/journal.pone.0180362)
Supplement: S3 Table — (XLSX) [file pone.0180362.s006.xlsx]

## Sheet: S3 Table
S3 Table. List of the 400 top ranked differentially transcribed genes in the ntrC mutant compared to the wild-type
under nitrogen limited growth condition (DE-Seq analysis, p-value < 10-13, absolute log2(Fold Change) > 1.5).
Locus IDa	Orthologues J2315b	Descriptiona	Gene name	Log2 ntrC vs wtc
I35_0013	BCAL0011	Transcriptional regulator, AsnC family		2.0005
I35_0032	BCAL0030	ATP synthase A chain	atpB	2.50707
I35_0034	BCAL0032	ATP synthase B chain	atpF	2.25168
I35_0035	BCAL0033	ATP synthase delta chain	atpH	2.80659
I35_0037	BCAL0035	ATP synthase gamma chain	atpG	2.67225
I35_0052	BCAL0049	Aspartate aminotransferase		-2.85199
I35_0068	BCAL0066	Ethanolamine operon regulatory protein		-5.74554
I35_0082	BCAL0080	Cytochrome c5		2.18485
I35_0090		Hypothetical protein		-2.79257
I35_0096	BCAL0094	Major tail tube protein		2.68135
I35_0119	BCAL0112	Adenosylhomocysteinase		-2.51612
I35_0128	BCAL0121	Aquaporin Z	aqpZ	1.84758
I35_0133	BCAL0126	Flagellar motor rotation protein MotA	motA	-2.74177
I35_0134	BCAL0127	Flagellar motor rotation protein MotB	motB	-3.08136
I35_0135	BCAL0128	Chemotaxis regulator-transmits chemoreceptor signals to flagellar motor components	cheY	-2.98915
I35_0136	BCAL0129	Signal transduction histidine kinase	cheA	-2.34122
I35_0137	BCAL0130	Positive regulator of CheA protein activity	cheW	-2.49541
I35_0139	BCAL0132	Chemotaxis protein methyltransferase CheR	cheR	-2.48939
I35_0156	BCAL0149	Dienelactone hydrolase family		1.81906
I35_0158	BCAL0151	Leucine-, isoleucine-, valine-, threonine-, and alanine-binding protein		-3.60747
I35_0163	BCAL0156	Transcriptional regulator, AsnC family		-2.48314
I35_0200	BCAL0209	Histone acetyltransferase HPA2 and related acetyltransferases		-5.14459
I35_0223	BCAL0233	SSU ribosomal protein S10p (S20e)	rpsJ	2.39299
I35_0230	BCAL0240	SSU ribosomal protein S3p (S3e)	rpsC	2.32699
I35_0231	BCAL0241	LSU ribosomal protein L16p (L10e)	rplP	2.05857
I35_0236	BCAL0246	LSU ribosomal protein L5p (L11e)	rplE	2.30761
I35_0238	BCAL0248	SSU ribosomal protein S8p (S15Ae)	rpsH	2.75444
I35_0239	BCAL0249	LSU ribosomal protein L6p (L9e)	rplF	2.1043
I35_0241	BCAL0251	SSU ribosomal protein S5p (S2e)	rpsE	2.07048
I35_0271	BCAL0282	Glycerol-3-phosphate ABC transporter, periplasmic glycerol-3-phosphate-binding protein		1.82964
I35_0338	BCAL0347	ClpB protein	clpB	2.33787
I35_0339	BCAL0348	Uncharacterized protein	impA	3.40241
I35_0341	BCAL0350	Hypothetical protein		2.55021
I35_0342	BCAL0351	IcmF-related protein		1.89668
I35_0349	BCAL0358	Puromycin-sensitive aminopeptidase		2.50364
I35_0355	BCAL0364	Transcriptional regulator, TetR family		-2.12948
I35_0388	BCAL0398	Anthranilate synthase, amidotransferase component	trpG	-1.88941
I35_0389	BCAL0399	Anthranilate synthase, aminase component	trpE	-2.17342
I35_0402	BCAL3473	Outer membrane protein (porin)		-4.2402
I35_0405	BCAL3470	S-adenosyl-methyltransferase	mraW	-1.866
I35_0406	BCAL3469	Cell division protein	ftsL	-2.66565
I35_0407	BCAL3468	Cell division protein [Peptidoglycan synthetase]	ftsI	-1.75605
I35_0426	BCAL3449	Hypothetical protein		-2.2132
I35_0495	BCAL3380	Allantoicase		-3.52325
I35_0517	BCAL3358	Glutamate Aspartate periplasmic binding protein precursor	gltI	-1.85454
I35_0521	BCAL3353	Autotransporter		2.54072
I35_0595	BCAL3280	Putative amidohydrolase		-1.817
I35_0688	BCAL3173	Xanthine dehydrogenase, iron-sulfur cluster and FAD-binding subunit A	xdhA	-2.97631
I35_0689	BCAL3172	Xanthine dehydrogenase, molybdenum binding subunit	xdhB	-3.10784
I35_0690	BCAL3171	XdhC protein (assists in molybdopterin insertion into xanthine dehydrogenase)		-2.46346
I35_0717	BCAL3146	Heat shock protein 60 family chaperone	groEL	3.65547
I35_0743		Hypothetical protein		2.89056
I35_0747		Hypothetical protein		1.89752
I35_0758	BCAL3114	Membrane protein involved in the export of O-antigen and teichoic acid	wzx	-2.47674
I35_0763	BCAL3110	3-deoxy-D-manno-octulosonic-acid transferase	waaA	-2.16808
I35_0764	BCAL3109	Urease accessory protein	ureG	-2.53169
I35_0765	BCAL3108	Urease accessory protein	ureF	-7.08673
I35_0766	BCAL3107	Urease accessory protein	ureE	-7.8024
I35_0767	BCAL3106	Urease alpha subunit	ureC	-5.23234
I35_0768	BCAL3105	Urease beta subunit	ureB	-3.46278
I35_0769	BCAL3104	Urease gamma subunit	ureA	-4.43036
I35_0770	BCAL3103	Urease accessory protein	ureD	-3.51316
I35_0772	BCAL3101	Urea ABC transporter, ATPase protein	urtD	-4.22204
I35_0773	BCAL3100	Urea ABC transporter, permease protein	urtC	-2.24527
I35_0774	BCAL3099	Urea ABC transporter, permease protein	urtB	-5.93796
I35_0775	BCAL3098	Urea ABC transporter, urea binding protein		-4.79852
I35_0812	BCAL3057	Soluble lytic murein transglycosylase and related regulatory proteins (some contain LysM/invasin domains)		3.19853
I35_0828	BCAL3040	Permease of ABC sugar transporter		4.67319
I35_0835	BCAL3033	Outer membrane lipoprotein carrier protein	lolA	-2.01284
I35_0867		Hypothetical protein		-3.08201
I35_0930	BCAL2933	D-amino acid dehydrogenase small subunit	dadA	-2.14988
I35_0946	BCAL2917	Putative alpha helix protein		-1.84953
I35_0963	BCAL2904	Hypothetical protein		-2.70334
I35_0992	BCAL2875	Acyl carrier protein	acpP	2.12721
I35_0996	BCAL2871	Sigma factor RpoE negative regulatory protein	rseA	-1.94289
I35_1039	BCAL1047	Pyridoxal kinase	pdxY	-2.44097
I35_1055	BCAL1063	Succinylarginine dihydrolase	astB	-2.38951
I35_1085	BCAL1092	Ferric iron ABC transporter, iron-binding protein		3.8221
I35_1191	BCAL1276	Phosphate regulon sensor protein (SphS)	phoR	-2.65958
I35_1192	BCAL1277	Polyphosphate kinase	ppk	-1.79545
I35_1213	BCAL1318	Response regulator	nasT	-4.74358
I35_1248	BCAL1353	Putative transmembrane protein		3.13894
I35_1340	BCAL1442	ATP-dependent Zn proteases		2.2044
I35_1351	BCAL1452	Methyl-accepting chemotaxis protein I (serine chemoreceptor protein)		-3.15852
I35_1363	BCAL1464	Putative transmembrane protein		-2.59805
I35_1394		Hypothetical protein		-2.18997
I35_1397	BCAL1499	Hypothetical protein		-2.57687
I35_1398	BCAL1500	Transposase and inactivated derivatives		-5.19076
I35_1414	BCAL1516	Dihydrolipoamide succinyltransferase component (E2) of 2-oxoglutarate dehydrogenase complex	sucB	2.86993
I35_1415	BCAL1517	Dihydrolipoamide dehydrogenase of 2-oxoglutarate dehydrogenase	odhL	2.37844
I35_1421	BCAL1524	PE_PGRS family protein		-2.47891
I35_1435	BCAL1537	Putative lipoprotein		-1.91939
I35_1573	BCAL1662	Putative methyl-accepting chemotaxis protein		-2.49031
I35_1574	BCAL1663	Serine protein kinase (prkA protein), P-loop containing		-3.97076
I35_1575	BCAL1664	hypothetical protein		-3.41223
I35_1576	BCAL1665	SpoVR-like protein		-3.0355
I35_1588	BCAL1677	Type 1 fimbriae major subunit	fimA	5.24298
I35_1589	BCAL1678	Fimbriae usher protein	stfC	4.92919
I35_1591	BCAL1680	Hypothetical protein		5.27433
I35_1592	BCAL1681	RTX toxins and related Ca2+-binding proteins		7.73289
I35_1622	BCAL1710	CobW GTPase involved in cobalt insertion for B12 biosynthesis	cobW	2.6354
I35_1623	BCAL1711	CobN component of cobalt chelatase involved in B12 biosynthesis	cobN	3.54592
I35_1639	BCAL1726	Cobalamin biosynthesis protein	cobG	2.45542
I35_1678	BCAL1764	Hypothetical protein		-3.21814
I35_1711	BCAL1796	Saccharopine dehydrogenase and related proteins		-2.70996
I35_1734	BCAL1818	Zn-dependent hydrolases, including glyoxylases		-6.61058
I35_1735	BCAL1819	Oxidoreductase (flavoprotein)		-5.38569
I35_1736		Oxidoreductase (flavoprotein)		-5.20727
I35_1739	BCAL1822	Putrescine transport system permease protein	potH	3.88975
I35_1740	BCAL1823	Putrescine transport ATP-binding protein	potG	2.7107
I35_1742	BCAL1825	Putative Fe-S protein		-2.05854
I35_1758	BCAL1841	Aminoglycoside phosphotransferase		2.44473
I35_1797	BCAL1879	RNA-binding protein	hfQ	-1.55081
I35_1845	BCAL1925	Threonine synthase	thrC	2.64103
I35_1846	BCAL1926	Homoserine dehydrogenase	hom	2.83975
I35_1847	BCAL1927	Aspartate/tyrosine/aromatic aminotransferase		2.80406
I35_1855	BCAL1935	Polymyxin resistance protein PmrJ, putative deacetylase	pmrJ	2.45839
I35_1872	BCAL1952	Hypothetical protein		4.40295
I35_1874	BCAL1954	Phosphate starvation-inducible protein PsiF		-2.25409
I35_1881	BCAL1961	Ankyrin repeat protein		-2.51042
I35_1911	BCAL1990	Glucose-6-phosphate isomerase	pgi	1.61647
I35_1915	BCAL1994	ATP-dependent protease La Type I	lon	-1.93139
I35_1916	BCAL1995	ATP-dependent Clp protease ATP-binding subunit	clpX	-1.612
I35_1947	BCAL2023	TPR repeat protein		-2.43806
I35_1949	BCAL2025	Hypothetical protein		-1.66609
I35_1951	BCAL2027	Hypothetical protein		-2.53118
I35_1962	BCAL2038	Allantoicase		-2.30183
I35_1963	BCAL2039	Urate oxidase		-3.39779
I35_1964	BCAL2040	Chitooligosaccharide deacetylase; putative uricase		-3.23033
I35_1965	BCAL2041	Hydantoin racemase	hyuE	-6.13447
I35_1966	BCAL2042	Hydantoin permease		-4.1816
I35_1967	BCAL2043	Transcriptional regulator, GntR family		-5.92461
I35_1988	BCAL2063	Inosine-5'-monophosphate dehydrogenase	guaB	1.62849
I35_1998	BCAL2072	Putative stomatin/prohibitin-family membrane protease subunit	ybbK	-1.92556
I35_2030	BCAL2104	Hypothetical adenine-specific methylase	yfcB	2.82461
I35_2059	BCAL2132	ABC transporter, periplasmic substrate-binding protein		-2.5015
I35_2081	BCAL2153	Peptidyl-prolyl cis-trans isomerase	ppiB	1.86308
I35_2135	BCAL2206	Granule-associated protein	phaP	-1.75361
I35_2136	BCAL2207	Putative dihydrolipoamide dehydrogenase		1.54868
I35_2149	BCAL2222	Nitrogen regulation protein NR(I)	ntrC	-3.1611
I35_2150	BCAL2223	Nitrogen regulation protein NR(II)	ntrB	-5.64373
I35_2151	BCAL2224	Glutamine synthetase type I	glnA	-4.78146
I35_2165	BCAL2238	Glutamine synthetase family protein		-1.80476
I35_2212	BCAL2286	Putative transmembrane protein		1.90676
I35_2213	BCAL2287	Fumarate hydratase class I, aerobic		3.15883
I35_2235		Hypothetical protein		3.02245
I35_2239	BCAL2315	Integral membrane protein (Rhomboid family)		-1.66045
I35_2255	BCAL2331	NADH-ubiquinone oxidoreductase chain N	nuoN	2.22345
I35_2256	BCAL2332	NADH-ubiquinone oxidoreductase chain M	nuoM	1.78175
I35_2257	BCAL2333	NADH-ubiquinone oxidoreductase chain L	nuoL	1.68371
I35_2263	BCAL2339	NADH-ubiquinone oxidoreductase chain F	nuoF	1.86627
I35_2268	BCAL2344	NADH ubiquinone oxidoreductase chain A	nuoA	2.41943
I35_2273	BCAL2349	SSU ribosomal protein S15p (S13e)	rpsO	2.94222
I35_2275	BCAL2351	Putative lipoprotein transmembrane		-1.97648
I35_2283	BCAL2358	Acetolactate synthase small subunit	ilvH	2.77064
I35_2284	BCAL2359	Acetolactate synthase large subunit	ilvI	1.83061
I35_2322	BCAL2395	Cytoplasmic axial filament protein and Ribonuclease G	cafA	-2.50509
I35_2348	BCAL2419	Glucoamylase		-1.68378
I35_2351	BCAL2424	Iron-sulfur cluster-binding protein		-2.07323
I35_2376	BCAL2448	Phenazine biosynthesis protein PhzF like		3.14726
I35_2564	BCAL2703	Branched-chain amino acid transport ATP-binding protein	livF	-2.4469
I35_2573	BCAL2714	LSU ribosomal protein L28p	rpmB	1.91974
I35_2591	BCAL2731	ATP-dependent Clp protease adaptor protein	clpS	-2.62626
I35_2600	BCAL2740	HoxN/HupN/NixA family nickel/cobalt transporter	hoxN	-4.66336
I35_2614	BCAL2757	Superoxide dismutase [Fe]		1.99011
I35_2637	BCAL2780	Thioredoxin domain-containing protein EC-YbbN		-1.94255
I35_2669	BCAL2812	Zinc uptake regulation protein ZUR		-2.44656
I35_2676	BCAL2819	Xanthine/uracil transporter		-3.06785
I35_2698	BCAL2841	Phosphoglycerate kinase	pgk	1.64619
I35_2703	BCAL0967	ADP-heptose--lipooligosaccharide heptosyltransferase II	waaF	-2.39297
I35_2704	BCAL0966	Alternative dihydrofolate reductase 3		-3.35457
I35_2705	BCAL0965	Hydrolase, alpha/beta fold family		-1.56813
I35_2713	BCAL0957	Succinyl-CoA ligase [ADP-forming] alpha chain	sucD	2.37459
I35_2714	BCAL0956	Succinyl-CoA ligase [ADP-forming] beta chain	sucC	2.07364
I35_2726	BCAL0941	Transcriptional regulator		-3.38072
I35_2727	BCAL0940	Membrane carboxypeptidase (penicillin-binding protein)		-2.61428
I35_2733	BCAL0935	Cytochrome c4		1.91516
I35_2734	BCAL0934	Putative diheme cytochrome c-553		2.09822
I35_2737	BCAL0931	Hypothetical protein		-2.13991
I35_2813	BCAL0857	Hypothetical protein		-2.41049
I35_2821	BCAL0849	putative lipoprotein		3.11191
I35_2859	BCAL0812	Ribosome hibernation protein	yhbH	-3.88885
I35_2866	BCAL0804	TPR domain protein		-1.67442
I35_2891	BCAL0782	Beta-hexosaminidase		4.6618
I35_2892	BCAL0781	PTS system, N-acetylglucosamine-specific IIA component / PTS system, N-acetylglucosamine-specific IIB component / PTS system, N-acetylglucosamine-specific IIC component		2.80147
I35_2895	BCAL0778	N-acetylglucosamine-6-phosphate deacetylase		4.31676
I35_2905	BCAL0762	Methyl-accepting chemotaxis protein I (serine chemoreceptor protein)		-2.23615
I35_2914	BCAL0752	Cytochrome oxidase biogenesis protein Cox11-CtaG,copper delivery to Cox1		2.47751
I35_2916	BCAL0750	Cytochrome c oxidase polypeptide I	ctaD	1.62798
I35_2917	BCAL0749	Cytochrome c oxidase polypeptide II		1.67931
I35_2919	BCAL0747	Biotin synthesis protein	bioC	3.46208
I35_2935	BCAL0730	Ammonium transporter		-5.71301
I35_2936	BCAL0729	Nitrogen regulatory protein P-II	glnB	-6.54136
I35_2997	BCAL0668	Dienelactone hydrolase and related enzymes		-2.59524
I35_3001	BCAL0664	Biotin synthase	bioB	2.0013
I35_3012	BCAL0653	Hypothetical protein		-4.26113
I35_3013	BCAL0652	EAL domain protein		-7.15644
I35_3022		Hypothetical protein		-2.64572
I35_3042	BCAL0624	Outer membrane protein (porin)		-6.41176
I35_3050	BCAL0617	Hypothetical protein		-2.30536
I35_3082	BCAL0584	Outer membrane porin protein 32 precursor		-3.29797
I35_3089	BCAL0577	Flagellar hook-associated protein	flgL	-2.92136
I35_3090	BCAL0576	Flagellar hook-associated protein	flgK	-3.15974
I35_3100	BCAL0564	Flagellar basal-body rod protein	flgB	-2.01963
I35_3102	BCAL0562	Negative regulator of flagellin synthesis	flgM	-3.39381
I35_3103	BCAL0561	Flagellar biosynthesis protein	flgN	-3.28538
I35_3124	BCAL0541	Aminobutyraldehyde dehydrogenase		-2.6666
I35_3125	BCAL0540	ATP-dependent protease domain protein		-4.08901
I35_3138	BCAL0527	Flagellar biosynthesis protein	fliS	-3.86993
I35_3150	BCAL0516	Hypothetical protein		-2.95692
I35_3157	BCAL0509	S-adenosylmethionine synthetase	metK	1.69762
I35_3158	BCAL0508	Lipid A biosynthesis lauroyl acyltransferase		2.4232
I35_3182	BCAL0483	Aspartyl-tRNA(Asn) amidotransferase subunit C, Glutamyl-tRNA(Gln) amidotransferase subunit C	gatC	-2.26311
I35_3204	BCAL0461	Transcriptional regulator, LysR family		-1.92352
I35_3251	BCAL0420	Type I restriction-modification system, restriction subunit R		2.91479
I35_3252		Anticodon nuclease		2.82607
I35_3253		Type I restriction-modification system, specificity subunit S		2.88682
I35_3254		Type I restriction-modification system, DNA-methyltransferase subunit M		2.0046
I35_3273	BCAL3493	Type III restriction-modification system restriction subunit		3.79009
I35_3288	BCAL3508	CidA-associated membrane protein	cidB	-6.02709
I35_3289	BCAL3509	Holin-like protein	cidA	-8.01159
I35_3293	BCAL3512	Transcriptional regulator, MarR family		-3.01726
I35_4005	BCAM0005	Replication protein		-2.08426
I35_4025	BCAM0025	Hypothetical protein		-2.80291
I35_4056	BCAM0056	Transcriptional regulator, LysR-family		-2.59937
I35_4058	BCAM0058	3-oxoadipate CoA-transferase subunit A	pcaI	-2.61531
I35_4064	BCAM0064	Hypothetical protein		-2.92736
I35_4130	BCAM0147	Hypothetical protein		3.07862
I35_4176	BCAM0176	Transcriptional regulator, AsnC family		-3.57918
I35_4184	BCAM0186	lectin	bclA	-2.11634
I35_4191	BCAM0192	Probable remnant of a transposase gene protein		5.89436
I35_4192	BCAM0193	Hypothetical protein		5.98636
I35_4193	BCAM0194	Hypothetical protein		5.91801
I35_4194	BCAM0195	Peptide synthetase		5.07999
I35_4195	BCAM0196	Hypothetical protein		4.6664
I35_4196	BCAM0197	Transcriptional regulator, LysR family		4.68667
I35_4271		Response regulator containing a CheY-like receiver domain and an HTH DNA-binding domain		-1.808
I35_4313		Hypothetical protein		-3.56878
I35_4371	BCAM0478	Glucosamine--fructose-6-phosphate aminotransferase [isomerizing]	glmS2	-4.98106
I35_4382	BCAM0489	Mercuric resistance operon regulatory protein		-3.57292
I35_4398	BCAM0505	Putative osmotically inducible protein Y		-1.65937
I35_4401	BCAM0507	Uncharacterized protein conserved in bacteria		-3.51637
I35_4402	BCAM0508	Leucine-, isoleucine-, valine-, threonine-, and alanine-binding protein		-2.85951
I35_4450	BCAM0555	Alkanesulfonates-binding protein		-6.47272
I35_4451	BCAM0556	Dibenzothiophene desulfurization enzyme B		na(m)
I35_4471	BCAM0576	Hypothetical protein		-3.43115
I35_4530	BCAM0634	Hypothetical protein		-3.02622
I35_4534	BCAM0638	4-hydroxyphenylacetate 3-monooxygenase, reductase component		na(m)
I35_4535	BCAM0639	Two-component response regulator		-6.45997
I35_4609	BCAM0711	Heavy metal RND efflux outer membrane protein, CzcC family	czcC	1.8879
I35_4610	BCAM0712	Cobalt/zinc/cadmium efflux RND transporter, membrane fusion protein, CzcB family	czcB	2.73126
I35_4613	BCAM0715	Signal transduction histidine kinase		3.52581
I35_4617	BCAM0718	Hypothetical protein		2.88494
I35_4619	BCAM0720	Putative conserved integral membrane protein		3.93925
I35_4651	BCAM0752	Hydrolase-related protein		-3.64345
I35_4652	BCAM0753	Hypothetical protein		-3.91074
I35_4653	BCAM0754	Transcriptional regulator, TetR family		-3.62295
I35_4669	BCAM0770	Hypothetical protein		-7.3912
I35_4672	BCAM0774	Poly-beta-hydroxyalkanoate depolymerase		-6.62279
I35_4673	BCAM0775	Glutathione S-transferase		-5.34558
I35_4674	BCAM0776	cAMP-binding proteins-catabolite gene activator and regulatory subunit of cAMP-dependent protein kinases		-3.99079
I35_4675	BCAM0777	Flagellar motor rotation protei	motA1	na(m)
I35_4747	BCAM0835	transcriptional regulator, AraC family		2.25573
I35_4766	BCAM0853	Transposase and inactivated derivatives		-4.12905
I35_4767	BCAM0854	Mannose-1-phosphate guanylyltransferase (GDP); Mannose-6-phosphate isomerase	bceA	-1.86804
I35_4772	BCAM0859	Tyrosine-protein kinase	bceF	-3.14492
I35_4783	BCAM0870	Putative metal-dependent hydrolase		-2.40345
I35_4787	BCAM0875	Hypothetical protein		-2.95839
I35_4808		Hypothetical protein		-3.33095
I35_4810	BCAM0897	Organic hydroperoxide resistance transcriptional regulator		-2.38801
I35_4872	BCAM0952	Putrescine transport ATP-binding protein	potA	-3.09561
I35_4873	BCAM0953	ABC transporter, periplasmic spermidine putrescine-binding protein	potD	-3.11847
I35_4874	BCAM0954	Spermidine Putrescine ABC transporter permease component PotB (TC 3.A.1.11.1)		-2.59651
I35_4881	BCAM0961	Aconitate hydratase, 2-methylisocitrate dehydratase	acnA	2.60252
I35_4883	BCAM0963	Putative signal peptide protein		1.6905
I35_4885	BCAM0965	Malate dehydrogenase	mdh	1.83917
I35_4887	BCAM0967	Succinate dehydrogenase cytochrome b-556 subunit		2.04285
I35_4890	BCAM0970	Succinate dehydrogenase iron-sulfur protein	sdhB	2.32661
I35_4892	BCAM0972	Citrate synthase (si)	gltA	3.13986
I35_4918	BCAM0996	DedD protein		2.28003
I35_4931	BCAM1012	Histone-like protein		2.42601
I35_4934	BCAM1015	Outer membrane protein (porin)		-3.98254
I35_4943	BCAM1098	MutT/nudix family protein		-2.66336
I35_5080	BCAM1233	Protein containing domains DUF404, DUF407		-8.23656
I35_5081	BCAM1234	Protein containing domains DUF403		-9.36661
I35_5082	BCAM1235	Protein containing transglutaminase-like domain, putative cysteine protease		-9.40346
I35_5083	BCAM1236	Large protein containing transglutaminase-like domain		-5.97728
I35_5084	BCAM1237	Protein containing domains DUF404, DUF407, DUF403		-3.12975
I35_5141	BCAM1292	Dipeptide transport ATP-binding protein	dppD	-1.65295
I35_5153	BCAM1304	Phage-related protein		-2.41347
I35_5196	BCAM1345	Archaeal seryl-tRNA synthetase-related sequence		3.45612
I35_5198	BCAM1347	Acyl carrier protein		3.0959
I35_5227	BCAM1375	Quinone oxidoreductase		3.68302
I35_5228	BCAM1376	Porin, Gram-negative type		5.63637
I35_5229	BCAM1377	ABC-type spermidine/putrescine transport systems, ATPase components		3.97837
I35_5230	BCAM1378	ABC Fe3+ siderophore transporter, inner membrane subunit		3.79902
I35_5231	BCAM1379	ABC-type Fe3+ transport system, periplasmic component		2.07833
I35_5251	BCAM1398	Outer membrane protein (porin)		-1.7729
I35_5345	BCAM1491	Hypothetical protein		-4.83544
I35_5388	BCAM1534	Chromosome segregation ATPases		-2.34568
I35_5396	BCAM1542	2-ketoglutaric semialdehyde dehydrogenase		2.09338
I35_5428	BCAM1572	Methyl-accepting chemotaxis protein I (serine chemoreceptor protein)		-1.89782
I35_5545	BCAM1683	Assimilatory nitrate reductase large subunit		-6.72094
I35_5546	BCAM1684	Nitrite reductase [NAD(P)H] small subunit		-6.77592
I35_5547	BCAM1685	Nitrite reductase [NAD(P)H] large subunit	nirB	-6.52224
I35_5548	BCAM1686	Nitrate/nitrite transporter		-6.6234
I35_5549		Hypothetical protein		-11.1002
I35_5550	BCAM1687	Uroporphyrinogen-III methyltransferase		-11.3818
I35_5551	BCAM1688	Response regulator NasT		-8.11934
I35_5552	BCAM1689	Nitrate ABC transporter, nitrate-binding protein		-4.15603
I35_5598	BCAM1728	Galactose-binding protein regulator		-2.27319
I35_5613	BCAM1743	Glutamate Aspartate periplasmic binding protein precursor	gltI	-3.60727
I35_5615	BCAM1744	Extracellular protease precursor		-2.30765
I35_5637	BCAM1762	ABC-type dipeptide transport system, periplasmic component		-1.69105
I35_5643	BCAM1768	Transcriptional regulators		-6.12303
I35_5644	BCAM1769	D-alanyl-D-alanine dipeptidase	ddpX	-4.54448
I35_5645	BCAM1770	Dipeptide-binding ABC transporter, periplasmic substrate-binding component; putative hemin-binding lipoprotein		-4.78902
I35_5646	BCAM1771	Dipeptide transport system permease protein	dppB	-3.21142
I35_5655	BCAM1777A	Hypothetical protein		-3.57444
I35_5656	BCAM1778	Transcriptional regulator, LysR family		-2.47829
I35_5658	BCAM1780	Lipoprotein	nlpD	-3.48784
I35_5665	BCAM1786	Transcriptional regulator		-2.36843
I35_5666	BCAM1787	Outer membrane protein (porin)		-1.69804
I35_5674	BCAM1796	Transcriptional regulatory protein		-2.73827
I35_5683	BCAM1804	Methyl-accepting chemotaxis protein I (serine chemoreceptor protein)		-2.86333
I35_5693	BCAM1814	Cyclohexanone monooxygenase		-2.82901
I35_5695	BCAM1816	Hypothetical protein		-2.74157
I35_5753	BCAM1927	Membrane-fusion protein		-3.13282
I35_5754	BCAM1928	Regulator of nucleoside diphosphate kinase		-2.51652
I35_5806	BCAM1975	Ethanolamine operon regulatory protein		-4.80297
I35_5839	BCAM2006	Aspartate carbamoyltransferase		2.19443
I35_5874	BCAM2039	Two-component response regulator		-4.97517
I35_5922	BCAM2081	Oligoketide cyclase/lipid transport protein		-3.52523
I35_5937	BCAM2096	Putative gamma-glutamylputrescine oxidoreductase	puuB	-2.88234
I35_6034	BCAM2152	ABC-type Mn2+/Zn2+ transport systems, permease components		-2.6041
I35_6036	BCAM2154	Hypothetical protein		-2.80363
I35_6093	BCAM2207	Hypothetical protein		-2.46283
I35_6098	BCAM2209	Hypothetical protein		-2.97477
I35_6110	BCAM2218	Serine/threonine protein kinase		-2.40427
I35_6112	BCAM2220	Permeases of the major facilitator superfamily		-1.66885
I35_6145	BCAM2253	Rhs-family protein		2.16757
I35_6180		Purine nucleoside phosphorylase		-2.66353
I35_6199	BCAM2308	Bacterial leucyl aminopeptidase		1.60253
I35_6218	BCAM2327	transcriptional regulator containing an amidase domain and an AraC-type DNA-binding HTH domain		-6.67985
I35_6233	BCAM2340	RhlA, 3-(3-hydroxyalkanoyloxy)alkanoic acids (HAAs) synthase	rhlA	-2.87772
I35_6273	BCAM2377	Hypothetical protein		-2.82459
I35_6317		Hemagglutinin domain-containing protein		4.88847
I35_6344	BCAM2444	Conserved domain protein		-4.12012
I35_6407	BCAM2507	Permeases of the major facilitator superfamily		4.11798
I35_6460	BCAM2563	Methyl-accepting aerotaxis sensor receptor protein	tsr	-2.97141
I35_6461	BCAM2564	Aerotaxis sensor receptor protein	aer	-4.88825
I35_6515	BCAM2618	Histidine ABC transporter, histidine-binding periplasmic protein precursor	hisJ	-4.41951
I35_6548	BCAM2654	GCN5-related N-acetyltransferase		-2.7955
I35_6549	BCAM2655	Transcriptional regulator, ArsR family		-2.23637
I35_6573	BCAM2679	Hypothetical protein		-8.96054
I35_6574	BCAM2680	Putative exported protein		-3.57419
I35_6579		Hypothetical protein		-4.6353
I35_6588	BCAM2702	2-methylcitrate synthase	prpC	-1.79128
I35_6589	BCAM2703	Methylisocitrate lyase	prpB	-2.47
I35_7001	BCAS0002	Chromosome (plasmid) partitioning protein	parB	-2.25945
I35_7109	BCAS0112	ABC-type arginine/histidine transport system, permease component		-5.22076
I35_7110	BCAS0113	Histidine ABC transporter, ATP-binding protein	hisP	-3.76242
I35_7118	BCAS0121	Outer membrane porin protein 32 precursor		-3.05254
I35_7125	BCAS0128	L-proline glycine betaine ABC transport system permease protein	proV	-1.82885
I35_7149		Hypothetical protein		-3.67964
I35_7150	BCAS0152	Non-heme chloroperoxidase		-2.04676
I35_7199	BCAS0190	DNA-binding protein H-NS		-2.02864
I35_7257	BCAS0240	Glutamate Aspartate periplasmic binding protein precursor	gltI	-3.47699
I35_7258	BCAS0241	C4-dicarboxylate transport protein		-2.9677
I35_7268	BCAS0253	2-dehydropantoate 2-reductase		-2.485
I35_7271	BCAS0256	Outer membrane protein (porin)		-3.18703
I35_7282	BCAS0267a	3',5'-cyclic-nucleotide phosphodiesterase		-4.70637
I35_7283	BCAS0269	Urea carboxylase-related ABC transporter, periplasmic substrate-binding protein		na(m)
I35_7285	BCAS0271	Urea carboxylase-related aminomethyltransferase		na(m)
I35_7286	BCAS0272	Urea carboxylase		-6.00855
I35_7287	BCAS0273	Allophanate hydrolase		-3.60096
I35_7288	BCAS0274	Urea carboxylase-related ABC transporter, permease protein		-4.34
I35_7289	BCAS0275	Urea carboxylase-related ABC transporter, ATPase protein		-3.71167
I35_7290	BCAS0276	Extracellular solute-binding protein, family 3		-3.5378
I35_7407	BCAS0388	ABC-type dipeptide transport system, periplasmic component		-2.44181
I35_7447	BCAS0409	Zinc metalloprotease	zmpA	2.41995
I35_7454	BCAS0412	Hypothetical protein		3.37299
I35_7626		Conserved domain protein		-3.67424
I35_7663		Tryptophanyl-tRNA synthetase		-2.53273
I35_7721	BCAS0556	Transcriptional regulator, AraC family		-2.33466
I35_7735	BCAS0571	Salicylate hydroxylase		-4.49712
I35_7737	BCAS0574	Glutamate transport ATP-binding protein		-4.28358
I35_7738	BCAS0575	putative amino acid ABC transporter, permease protein		-6.18376
I35_7739	BCAS0576	Amino acid ABC transporter, permease protein		na(m)
I35_7740	BCAS0577	ABC-type amino acid transport/signal transduction systems, periplasmic component/domain		-10.1198
I35_7761	BCAS0597	Deoxyribose operon repressor, DeoR family		-2.58618
I35_7815		Ethanolamine operon regulatory protein		-4.20168
I35_7853	BCAS0730	Nucleoside permease	nupC	-2.93327
I35_7854	BCAS0731	Dihydropyrimidinase	dhT	-3.69792
I35_7855	BCAS0732	Putative pyrimidine permease in reductive pathway		-3.82742
I35_7856	BCAS0733	Dihydropyrimidine dehydrogenase [NADP+]		-5.08491
I35_7857	BCAS0734	Pyridine nucleotide-disulphide oxidoreductase associated with reductive pyrimidine catabolism		-6.82431
I35_7858	BCAS0735	Beta-ureidopropionase		-6.93225
I35_7874	BCAS0751	Gamma-glutamyltranspeptidase		-4.75691
I35_7881	BCAS0758	Hypothetical protein		-2.74145
aNomenclature and description according to GenBank file (accession no. HG938370, HG938371, and HG9383729).
bOrthologs were identified as described in the Material and Methods section.
cFold change (FC) of transcript expression, comparing ntrC mutant with wild-type grown under nitrogen limited conditions.
na(m), not applicable because the read number in the mutant is equal 0.
