# Supplementary material for: NtrC-dependent control of exopolysaccharide synthesis and motility in Burkholderia cenocepacia H111
Source: PLoS One. 2017 Jun 29;12(6):e0180362. doi: 10.1371/journal.pone.0180362 (PMC5491218; doi:10.1371/journal.pone.0180362)
Supplement: S4 Table — (XLSX) [file pone.0180362.s007.xlsx]

## Sheet: S4 Table
S4 Table. List of the 22 proteins encoded in B. cenocepacia H111 genome with a s54 activation AAA domain (PFAM family: PF00158)
Locus IDa	Orthologues J2315b	Descriptiona	Gene name
I35_0952	BCAL2913	Sigma54 specific transcriptional regulator, Fis family
I35_1008	BCAL2859	CheY-like response regulator
I35_1434	BCAL1536	Response regulator containing CheY-like receiver
I35_1733	BCAL1817	Transcriptional regulator
I35_1834	BCAL1914	Transcriptional activator of acetoin dehydrogenase operon	acoR
I35_2149	BCAL2222	Nitrogen regulation protein NR(I)	ntrC
I35_2941	BCAL0724	C4-dicarboxylate transport transcriptional regulatory protein	dctD
I35_3193	BCAL0472	Response regulator containing CheY-like receiver
I35_4447	BCAM0552	Transcriptional regulatory protein	zraR
I35_4627	BCAM0728	Transcriptional regulatory protein	rtcR
I35_4784	BCAM0871	Sigma-54 dependent transcriptional regulator
I35_5193	BCAM1342	Sigma-54 dependent transcriptional regulator
I35_5357	BCAM1504	Response regulator containing CheY-like receiver,AAA-type ATPase, and DNA-binding domains
I35_5861	BCAM2025	Nitrogen regulation protein NR(I)
I35_6101	BCAM2211	Transcriptional activator of acetoin/glycerol metabolism
I35_6261	BCAM2365	transcriptional activator of acetoin/glycerol metabolism
I35_6434	BCAM2534	C4-dicarboxylate transport transcriptional regulatory protein
I35_6590	BCAM2704	Propionate catabolism operon regulatory protein	prpR
I35_6600	BCAM2715	Transcriptional regulator containing PAS,AAA-type ATPase, and DNA-binding domains
I35_7049	BCAS0052	Sigma-54 dependent transcriptional regulator	sfnR
I35_7614		Response regulator containing CheY-like receiver
I35_7615		Two component, sigma54 specific, transcriptional regulator, Fis family
aNomenclature and description according to GenBank file (accession no. HG938370, HG938371, and HG9383729).
bOrthologs were identified as described in the Material and Methods section.
